# Supplementary material for: Potent Antimicrobial and Antibiofilm Activities of Feleucin-K3 Analogs Modified by α-(4-Pentenyl)-Ala against Multidrug-Resistant Bacteria
Source: Biomolecules. 2021 May 19;11(5):761. doi: 10.3390/biom11050761 (PMC8160793; doi:10.3390/biom11050761)
Supplement: Supplementary file 1 [file biomolecules-11-00761-s001.zip]

Archive with 1 entries (1 files):
- biomolecules-1215188-supplementary.pdf
